# Supplementary material for: Composition and Metabolic Functions of the Microbiome in Fermented Grain during Light-Flavor Baijiu Fermentation
Source: Microorganisms. 2020 Aug 22;8(9):1281. doi: 10.3390/microorganisms8091281 (PMC7564364; doi:10.3390/microorganisms8091281)
Supplement: Supplementary file 1 [file microorganisms-08-01281-s001.zip]

Archive with 3 entries (2 files):
- microorganisms-888580 r 1 Supplementary/
- microorganisms-888580 r 1 Supplementary/microorganisms-888580-r 1 Supplymentary tables.xlsx
- microorganisms-888580 r 1 Supplementary/microorganisms-888580-r1 Supplementary figures.docx
