# Supplementary material for: Composition and Metabolic Functions of the Microbiome in Fermented Grain during Light-Flavor Baijiu Fermentation
Source: Microorganisms. 2020 Aug 22;8(9):1281. doi: 10.3390/microorganisms8091281 (PMC7564364; doi:10.3390/microorganisms8091281)
Supplement: Supplementary file 1 [file microorganisms-08-01281-s001.zip › microorganisms-888580 r 1 Supplementary/microorganisms-888580-r 1 Supplymentary tables.xlsx]

## Sheet: Table S1
Table S1 Statistics of the metagenomic sequencing after quality trimming from fermented grain samples.
Sample	Read length (bp)	Number of raw reads	Number of clean reads	Percent in raw reads (%)	Metagenome size (bp)
F1	150	140401188	137678506	98.06	19745446308
F7	150	133007832	131084859	98.55	20084867800
F15	150	134973172	132885879	98.45	20468315874
F28	150	139790920	137722283	98.52	19468484042

## Sheet: Table S2
Table S2 The number of genus and species in fermented grain detected by shotgun metagenomic sequence
	Genera				Species
	F1	F7	F15	F28	F1	F7	F15	F28
Total number	2114	1829	1522	1596	7400	5799	4295	4435
>10%a	2	2	1	1	1	2	1	1
>1%b	18	3	3	3	21	12	12	13
>0.5%c	27	6	4	4	34	20	14	16
>0.1%c	70	22	9	12	136	66	46	53
aThe number of genera or species with the relative abundance > 10%
b The number of genera or species with the relative abundance > 1%
c The number of genera or species with the relative abundance > 0.1%

## Sheet: Table S3
Table S3 Relative abundance of dominant bacteria and fungi in fermented grain, perspecively（>1%）.
	Species	Relative abundance (%)
		F1	F7	F15	F28
Bacteria	Lactobacillus acetotolerans	7.41687	35.819	64.2543	52.2712
	Lactobacillus buchneri	0.600818	5.71736	5.72161	10.0412
	Lactobacillus hilgardii	0.179847	2.85877	2.92903	6.15298
	Lactobacillus odoratitofui	0.890244	3.17309	4.01584	5.75047
	Lactobacillus brevis	10.0375	8.45783	7.042	4.59972
	Lactobacillus diolivorans	0.432816	2.35633	1.87706	3.16485
	Lactobacillus plantarum	11.4714	21.5202	3.41663	3.09928
	Lactobacillus sunkii	0.433545	2.09429	1.33286	2.0229
	Lactobacillus parabuchneri	0.697421	1.20233	1.93526	1.6264
	Lactobacillus similis	0.224871	1.03189	1.0859	1.56504
	Leuconostoc citreum	23.0417	0.359436	0.175024	0.251824
	Lactobacillus crustorum	2.62063	2.16343	0.476389	0.234385
	Lactobacillus vaccinostercus	0.0717048	3.64603	0.20243	0.229024
	Lactobacillus paralimentarius	8.8508	0.38498	0.331003	0.190097
	Lactobacillus sanfranciscensis	7.07075	0.39697	0.0589561	0.14615
	norank_g__Bacillus	13.4987	0.114347	0.0195545	0.0755062
	Bacillus licheniformis	8.94969	0.0981782	0.0306312	0.06866
Fungi	Saccharomyces cerevisiae	6.68478	32.7938	68.4213	62.2643
	Pichia kudriavzevii	29.0489	13.1089	9.80725	14.6546
	Lichtheimia ramosa	13.6141	6.82728	4.07366	6.01159
	Ascoidea_rubescens	10.8696	14.9225	4.13327	4.32818
	Rhizopus delemar	11.087	11.0066	4.94957	3.47146
	Wickerhamomyces anomalus	5.95109	5.03282	2.22531	2.07032
	Pichia membranifaciens	3.88587	2.51866	1.79349	1.75105
	Pachysolen tannophilus	3.77717	5.19963	1.45733	1.49527
	Lichtheimia corymbifera	3.34239	2.03139	0.968865	1.46596
	Hanseniaspora uvarum	5.5163	2.86817	1.0958	1.20444
	Wickerhamomyces ciferrii	2.85326	3.43326	1.06111	1.08748
	Novosphingobium nitrogenifigens	3.36957	0.257079	0.0130879	0.195348
Relative abundance over 1% in at least one sample.
The relative abundance of each bacterium was calculated of the total bacteria, and each fungi swas calculated of the total fungi,perspactively

## Sheet: Table S4
Table S4 Concentration of polar non-volatile metabolites in fermented grain by 1H NMR.
Compounds (mM)	F1	F7	F15	F28
Ethanol	19.84±2.93	414.14±17.33	531.56±11.38	513.5±11.53
Ethylene glycol	2.95±0.48	19.88±1.67	23.38±1.66	22.97±0.97
Propylene glycol	0.58±0.04	1.15±0.21	-	0.65±0.07
Methanol	0.27±0.03	0.29±0.03	0.31±0.06	0.28±0.02
Glucose	30.01±3.89	45.89±4.63	58.27±4.32	40.68±4.92
Maltose	8.34±0.94	-	-	-
Galactose	2.19±0.3	0.92±0.08	1.19±0.31	-
Mannose	2.35±0.18	1.13±0.16	1.15±0.55	2.96±0.3
Galactonate	2.45±0.25	-	-	-
Sucrose	3.59±0.43	0.77±0.08	0.47±0.04	0.48±0.02
Lactate	7.64±0.8	17.84±1.49	29.17±3.82	39.67±3.34
Guanidoacetate	-	1.16±0.21	1.68±0.17	1.9±0.12
Acetate	3.26±0.68	13.67±1.22	17.68±1.37	18.77±0.7
Succinate	0.55±0.05	0.93±0.07	0.73±0.03	0.8±0.04
Caprylate	-	0.81±0.05	0.81±0.16	-
2-Hydroxyisobutyrate	2.07±0.19	4.95±0.26	7.18±0.37	10.6±0.82
Glycolate	0.33±0	0.13±0.02	0.05±0.03	0.31±0.07
Formate	0.17±0.05	6.19±1.16	6.17±0.78	-
Aconitate	1.74±0.17	2.5±0.57	2.7±0.42	3.18±0.79
Acetoacetate	2.36±0.31	3.65±0.8	3.98±0.5	4.72±0.63
Pyruvate	0.1±0.02	0.09±0.01	0.05±0.01	0.19±0.03
2-Oxobutyrate	-	-	-	1.86±0.27
Isocitrate	1.67±0.55	-	-	-
3-Hydroxy-3-methylglutarate	5.53±0.57	8.5±1.83	19.85±0.36	28.5±1.17
N-Isovaleroylglycine	3.11±0.15	1.32±0.21	1.41±0.94	-
Fumarate	0.04±0	-	-	-
Ethylmalonate	0.16±0.01	0.37±0.06	0.32±0.17	-
5-Methoxysalicylate	0.68±0.14	0.72±0.12	0.7±0.08	1.29±0.07
Homovanillate	0.34±0.02	0.18±0.02	0.22±0.1	1.11±0.19
3-Hydroxyisovalerate	0.07±0.03	0.09±0.01	0.09±0.01	0.28±0.03
5-Aminolevulinate	1.04±0.09		3.78±0.29	13.34±0.19
Ferulate	0.7±0.07	0.83±0.06	1.35±0.24	1.83±0.26
Vanillate	0.57±0.1	0.84±0.21	1.05±0.02	1.18±0.36
Glycerol	-	9.65±0.91	13.7±1.55	12.34±0.55
Galactitol	1.12±0.14	-	-	-
Mannitol	-	-	-	3.87±0.36
Glycine	0.49±0.15	2.92±0.57	4.13±0.52	4.17±0.42
Alanine	0.4±0.09	0.54±0.1	0.8±0.06	0.97±0.17
N-Acetylaspartate	-	0.09±0.01	0.12±0.03	-
N-Acetylglycine	0.02±0	-	-	-
π-Methylhistidine	1.19±0.02	2.59±0.49	2.98±0.47	3.38±1.04
N,N-Dimethylglycine	1.25±0.13	1.71±0.27	2.31±0.2	2.68±0.69
Allantoin	3.84±0.45	0.75±0.12	0.63±0.16	-
Betaine	0.72±0.08	1.26±0.36	1.3±0.36	1.58±0.4
Choline	0.33±0.05	0.34±0.03	0.48±0.06	0.57±0.07
Acetone	0.1±0.02	0.02±0	0.02±0.01	-
3-Methylxanthine	0.65±0.07	1.11±0.44	1.23±0.24	1.8±0.1
Caffeine	0.21±0.02	0.88±0.05	0.28±0.02	0.23±0.03
Theophylline	0.22±0.02	0.73±0.07	0.94±0.14	1.05±0.17
O-Acetylcholine	0.67±0.02	1.28±0.25	1.17±0.4	1.31±0.4
1,7-Dimethylxanthine	0.29±0.03	0.02±0	-	-
Pyridoxine	0.02±0	0.04±0.01	0.07±0.01	-
1,3-Dihydroxyacetone	1.44±0.13	5.21±0.83	7.38±0.26	6.84±0.54
Pantothenate	0.83±0.05	0.38±0.02	0.45±0.13	0.28±0.02
"-" indicated not detected

## Sheet: Table S5
Table S5 Concentration of volatile compounds in fermented grain by HS-SPME-GC-MS.
Compounds (mg/kg)	F1	F7	F15	F28
Ethyl acetate	4.38±1.71	43.09±0.35	49.34±6.8	39.35±1.23
Ethyl propionate	0.04±0.02	-	-	-
n-Propyl acetate	0.02±0.01	-	-	-
Isobutyl acetate	0.03±0.02	0.32±0.08	0.3±0.03	0.09±0.02
Diethyl carbonate	-	-	0.1±0.05	-
Ethyl butyrate	0.04±0.02	0.4±0.04	-	0.24±0.01
Isoamyl acetate	-	2.83±0.21	3.6±0.45	0.84±0.09
Pentanoic acid, ethyl ester	0.01±0.01	0.09±0.02	0.12±0.04	0.06±0
Acetic acid, pentyl ester	-	-	-	0.13±0.09
Ethyl hexanoate	0.06±0.04	1.39±0.5	2.37±0.73	0.88±0.09
Ethyl heptanoate	-	0.05±0.02	0.07±0.02	-
Ethyl lactate	0.07±0.02	4.47±0.25	13.66±2.94	15.76±1.48
Butanoic acid, 2-hydroxy-3-methyl-, ethyl ester	-	-	0.11±0.03	-
Ethyl octanoate	-	0.31±0.17	0.67±0.29	0.24±0.07
Propanoic acid, 2-hydroxy-, 2-methylpropyl ester	-	-	0.22±0.03	0.22±0.02
1,1-Ethanediol, diacetate	0.01±0.01	0.06±0.02	-	-
Ethyl 2-hydroxy-4-methylpentanoate	-	1.22±0.16	4.04±0.69	4.81±0.58
Isoamyl lactate	-	0.64±0.08	1.82±0.32	2.24±0.24
Decanoic acid, ethyl ester	-	0.05±0.01	0.13±0.08	0.05±0.02
Diethyl succinate	0.06±0.03	11.53±4.54	14.94±4.57	13.19±1.08
Ethyl benzoate	-	0.18±0.11	0.26±0.07	0.18±0.02
Acetic acid, phenylmethyl ester	-	-	0.03±0	-
Ethyl 3-phenylpropanoate	0.02±0.02	0.63±0.09	0.43±0.09	0.16±0.03
Ethyl benzeneacetate	-	0.11±0.01	0.2±0.04	0.1±0.03
Butanedioic acid, ethyl 3-methylbutyl ester	-	0.15±0.06	0.2±0.06	0.09±0.04
Ethyl butyl succinate	-	0.12±0.04	0.17±0.03	0.66±1.05
2-Propenoic acid, 3-phenyl- ethyl ester	-	-	-	0.04±0
4-Ethylbenzoic acid, 2- phenylethyl ester	-	-	2.59±0.28	-
Dodecanoic acid, ethyl ester	-	0.06±0.04	0.08±0.05	-
Propanoic acid, 2-methyl-, 2-methylpropyl ester	-	-	0.04±0.01	-
Tetradecanoic acid, ethyl ester	-	0.09±0.04	0.08±0.05	-
Diethyl suberate	-	0.04±0.01	0.09±0.04	-
2-Propenoic acid, 3-phenyl-, ethyl ester	0.01±0.01	0.08±0.02	0.07±0.01	-
Diethyl azelate	-	0.09±0.02	0.16±0.03	0.06±0.01
Isopropyl palmitate	-	-	-	0.67±1.1
Ethyl hexadecanoate	0.04±0.01	2.95±1.14	2.42±1.17	1.22±0.89
Ethyl oleate	0.01±0	1.45±0.59	1.14±0.53	0.55±0.41
Linoleic acid ethyl ester	0.05±0.02	-	-	-
9,12-Octadecadienoic acid, ethyl ester	-	1.45±0.6	1.12±0.53	0.74±0.41
Dibutyl phthalate	0.07±0.02	0.46±0.18	0.37±0.06	0.48±0.17
Ethyl hydrogen succinate	-	-	-	0.33±0.45
1,2-Benzenedicarboxylic acid, butyl octyl ester	-	-	-	0.07±0.06
Ethanol	1.05±0.5	54.9±10.91	59.18±7.31	49.97±8.20
2-Methyl-1-propanol	0.1±0.05	0.82±0.12	0.68±0.09	0.34±0.01
1-Butanol	-	-	0.03±0	-
3-Methyl-1-butanol	1.5±0.67	7.9±1.5	8.43±0.71	4.36±0.13
3-Methyl-1-pentanol	-	-	-	0.3±0.02
1-Pentanol	0.01±0	0.35±0.06	-	-
1-Hexanol	0.13±0.07	0.1±0.01	0.47±0.04	-
3-Octanol	-	-	0.03±0.01	-
1-Octen-3-ol	0.02±0.01	0.06±0.01	0.07±0.01	0.05±0.04
3-Methyl-1-hexanol	-	-	0.07±0.01	-
1-Heptanol	0.01±0.01	0.07±0.01	-	0.05±0
2-Ethyl-1-hexanol	0.02±0.01	-	0.09±0.01	0.09±0.06
2,6-Dimethyl-4-heptanol	0.01±0.01	-	-	-
2-Hexen-1-ol	-	-	0.04±0.01	-
1-Octanol	0.02±0.01	0.13±0.02	0.17±0.04	0.14±0.04
1-Nonanol	-	0.16±0.02	0.18±0.03	-
5-Methyl-1-heptanol	-	-	-	-
2-Octen-1-ol	0.01±0.01	0.05±0.01	-	-
3-Furanmethanol	-	-	0.03±0	-
2-Furanmethanol	0.01±0	-	-	0.01±0
6-Undecanol	0.01±0	-	0.04±0.01	-
3-Ethyl-4-methylpentanol	-	0.03±0.01	-	-
Benzyl alcohol	-	0.11±0.02	0.14±0.01	-
1-Phenyl-1,2-propanediol	0.01±0.01	-	-	0.04±0.01
Phenylethyl alcohol	0.52±0.35	8.67±1.27	9.29±1.48	3.3±2.76
1-Nonen-4-ol	-	-	-	0.03±0.01
2-Methoxy-5-methylphenol	-	0.39±0.12	0.76±0.23	0.29±0.23
Phenol	0.03±0.02	0.17±0.02	0.11±0.02	0.23±0.24
4-Ethyl-2-methoxy-phenol	0.07±0.04	0.85±0.15	1.02±0.19	0.29±0.22
4-Ethyl phenol	-	0.11±0.04	0.15±0.07	0.03±0.01
p-Cresol	-	-	0.03±0.01	-
Benzene	0.02±0.02	-	-	-
Toluene	0.02±0.01	0.06±0	-	-
Styrene	0.06±0.06	0	0.07±0.02	1.01±0.48
Trimethyl-pyrazine	0.01±0.01	0.04±0.01	-	-
Tetramethyl-pyrazine	0.05±0.03	-	-	0.02±0
4-Hydroxy-3-methylacetophenone	0.04±0.03	-	-	-
Isochroman	-	1.99±0.4	-	-
2-Acetyl-5-methylfuran	-	0.11±0.03	0.13±0.01	-
Naphthalene	-	-	-	0.07±0.03
6-methyl-5-Hepten-2-one	0.01±0	0.11±0.04	-	0.02±0.01
Benzaldehyde	0.03±0.02	-	0.27±0.09	0.2±0.01
2,5-Dimethyl-benzaldehyde	0.15±0.11	-	-	1.16±0.98
Benzaldehyde, 4-methyl	0.02±0.01	0.11±0.12	-	-
Methyl glyoxal	-	0.11±0.12	0.5±0.08	-
Nonanal	-	0.08±0.01	0.17±0.05	0.05±0.02
4-Hydroxy-2-methylacetophenone	-	0.08±0.02	-	-
3-Penten-2-one	-	-	0.09±0.05	0.12±0.03
Methoxy-acetaldehyde	-	-	0.03±0	-
Benzeneacetaldehyde	-	-	0.25±0.19	0.01±0
2-Octanone	-	-	-	0.02±0.01
Acetone	-	-	-	0.02±0
Furfural	-	-	-	0.02±0
Acetic acid	0.13±0.06	1.72±0.15	2.05±0.19	0.84±0.06
Pentanoic acid, 2-hydroxy-3-methyl-	-	-	0.06±0.02	0.04±0
2-Methyl-propanoic acid	-	-	0.05±0.01	-
2-Methyl-butanoic acid	0.02±0.01	-	-	-
Hexanoic acid	0.09±0.05	0.35±0.03	0.54±0.16	0.37±0.31
2-Ethyl-hexoic acid	0.01±0	0.11±0.02	0.1±0.01	0.1±0.03
Heptanoic acid	0.03±0.01	0.12±0.03	0.13±0.01	0.23±0.15
2-Ethyl-heptanoic acid	-	-	-	0.19±0.3
Octanoic acid	0.07±0.04	0.58±0.08	1.07±0.18	0.56±0.46
Nonanoic acid	0.11±0.1	0.51±0.15	0.61±0.14	0.47±0.38
n-Decanoic acid	0.02±0.01	-	0.28±0.03	0.19±0.12
Undecanoic acid	-	0.22±0.05	0.09±0.02	-
9-Oxononanoic acid	-	0.1±0.03	-	-
2-Oxopentanedioic acid	-	-	0.1±0.02	-
Butanoic acid	-	-	-	0.04±0.01
1-Methoxy-hexane	-	-	-	-
1-(1-Methylethoxy)-propane	-	-	-	0.06±0.01
"-" indicated not detected

## Sheet: Table S6
Table S6 O2PLS correlation matrix and P value between micribial species and polar, water soluble compounds
		Ethanol	Glycerol	Galactitol	Mannitol	Methanol	Glucose	Maltose	Galactose	Mannose	Fructose	Galactonate	Sucrose	Lactate	Guanidoacetate	Acetate	Succinate	Caprylate	Glycolate	Formate	Pyruvate	Fumarate	Ethylmalonate	Homovanillate	Ferulate	Vanillate	Glycine	Alanine	Allantoin	Betaine	Choline	Acetone	Caffeine	Theophylline	Pyridoxine
Pichia kudriavzevii	Correlation coefficient	-0.94903	-0.96579	0.9999	-0.33907	-0.73241	-0.88696	0.9999	0.8259	0.32525	-0.33907	0.9999	0.99703	-0.7738	-0.93501	-0.94903	-0.84683	-0.57236	0.59111	-0.55595	-0.05069	0.9999	-0.19981	-0.19295	-0.62008	-0.86135	-0.94703	-0.73465	0.98296	-0.9178	-0.59524	0.98454	-0.37686	-0.93737	-0.31682
	P value	0.05097	0.03421	0.000101622	0.66093	0.26759	0.11304	0.000101622	0.1741	0.67475	0.66093	0.000101622	0.00297	0.2262	0.06499	0.05097	0.15317	0.42764	0.40889	0.44405	0.94931	0.000101622	0.80019	0.80705	0.37992	0.13865	0.05297	0.26535	0.01704	0.0822	0.40476	0.01546	0.62314	0.06263	0.68318
Lichtheimia ramosa	Correlation coefficient	-0.98057	-0.96725	0.99979	-0.34224	-0.73298	-0.88978	0.99979	0.82706	0.32197	-0.34224	0.99979	0.99749	-0.77733	-0.93713	-0.94903	-0.84374	-0.56955	0.58968	-0.55306	-0.05273	0.99979	-0.19582	-0.19643	-0.62447	-0.86431	-0.94901	-0.73861	0.98365	-0.9193	-0.59998	0.98521	-0.37108	-0.93941	-0.31601
	P value	0.01943	0.03275	0.000208959	0.65776	0.26702	0.11022	0.000208959	0.17294	0.67803	0.65776	0.000208959	0.00251	0.22267	0.06287	0.05097	0.15626	0.43045	0.41032	0.44694	0.94727	0.000208959	0.80418	0.80357	0.37553	0.13569	0.05099	0.26139	0.01635	0.0807	0.40002	0.01479	0.62892	0.06059	0.68399
Leuconostoc citreum	Correlation coefficient	-0.97971	-0.96676	0.99983	-0.33125	-0.73905	-0.88619	0.99983	0.8206	0.333	-0.33125	0.99983	0.99705	-0.77102	-0.93409	-0.94903	-0.84477	-0.57911	0.59874	-0.56275	-0.04136	0.99983	-0.20712	-0.18498	-0.61671	-0.85961	-0.94706	-0.73237	0.98149	-0.91467	-0.59276	0.98315	-0.37697	-0.93624	-0.32611
	P value	0.02029	0.03324	0.000170197	0.66875	0.26095	0.11381	0.000170197	0.1794	0.667	0.66875	0.000170197	0.00295	0.22898	0.06591	0.05097	0.15523	0.42089	0.40126	0.43725	0.95864	0.000170197	0.79288	0.81502	0.38329	0.14039	0.05294	0.26763	0.01851	0.08533	0.40724	0.01685	0.62303	0.06376	0.67389
Rhizopus delemar	Correlation coefficient	-0.98657	-0.97416	0.99831	-0.36889	-0.72895	-0.90663	0.99831	0.83863	0.29415	-0.36889	0.99831	0.99932	-0.80055	-0.94989	-0.94903	-0.82663	-0.54534	0.57279	-0.52834	-0.07439	0.99831	-0.16431	-0.22522	-0.65362	-0.88299	-0.95997	-0.76398	0.98839	-0.93064	-0.63035	0.98976	-0.33607	-0.9519	-0.30143
	P value	0.01343	0.02584	0.00169	0.63111	0.27105	0.09337	0.00169	0.16137	0.70585	0.63111	0.00169	0.000683664	0.19945	0.05011	0.05097	0.17337	0.45466	0.42721	0.47166	0.92561	0.00169	0.83569	0.77478	0.34638	0.11701	0.04003	0.23602	0.01161	0.06936	0.36965	0.01024	0.66393	0.0481	0.69857
Saccharomyces cerevisiae	Correlation coefficient	0.8593	-0.81958	0.93228	-0.46835	-0.44876	-0.76111	0.93228	0.89994	0.15314	-0.46835	0.93228	0.90984	-0.69916	-0.8321	-0.84673	-0.94437	-0.39987	0.3474	-0.3855	-0.28389	0.93228	-0.07242	-0.32803	-0.54919	-0.76434	-0.81673	-0.6336	0.9373	-0.9057	-0.4872	0.93634	-0.52103	-0.84314	-0.0209
	P value	0.1407	0.18042	0.06772	0.53165	0.55124	0.23889	0.06772	0.10006	0.84686	0.53165	0.06772	0.09016	0.30084	0.1679	0.15327	0.05563	0.60013	0.6526	0.6145	0.71611	0.06772	0.92758	0.67197	0.45081	0.23566	0.18327	0.3664	0.0627	0.0943	0.5128	0.06366	0.47897	0.15686	0.9791
Hanseniaspora uvarum	Correlation coefficient	-0.94903	-0.96903	0.99957	-0.34869	-0.73209	-0.89393	0.99957	0.82995	0.31533	-0.34869	0.99957	0.99806	-0.783	-0.94031	-0.94903	-0.83977	-0.56381	0.58569	-0.5472	-0.05795	0.99957	-0.18828	-0.20338	-0.63154	-0.8689	-0.95176	-0.74479	0.98492	-0.92215	-0.60734	0.98644	-0.36275	-0.94253	-0.31254
	P value	0.05097	0.03097	0.000428379	0.65131	0.26791	0.10607	0.000428379	0.17005	0.68467	0.65131	0.000428379	0.00194	0.217	0.05969	0.05097	0.16023	0.43619	0.41431	0.4528	0.94205	0.000428379	0.81172	0.79662	0.36846	0.1311	0.04824	0.25521	0.01508	0.07785	0.39266	0.01356	0.63725	0.05747	0.68746
Bacillus licheniformis	Correlation coefficient	-0.97961	-0.96679	0.9998	-0.32843	-0.74092	-0.8855	0.9998	0.81883	0.3358	-0.32843	0.9998	0.99696	-0.76963	-0.93346	-0.95391	-0.84462	-0.58153	0.60121	-0.5652	-0.03827	0.9998	-0.20991	-0.18207	-0.61502	-0.85862	-0.94674	-0.73106	0.98092	-0.91348	-0.59127	0.98262	-0.37789	-0.93557	-0.32898
	P value	0.02039	0.03321	0.000196114	0.67157	0.25908	0.1145	0.000196114	0.18117	0.6642	0.67157	0.000196114	0.00304	0.23037	0.06654	0.04609	0.15538	0.41847	0.39879	0.4348	0.96173	0.000196114	0.79009	0.81793	0.38498	0.14138	0.05326	0.26894	0.01908	0.08652	0.40873	0.01738	0.62211	0.06443	0.67102
Lactobacillus paralimentarius	Correlation coefficient	-0.97874	-0.96231	0.99779	-0.39508	-0.69256	-0.89826	0.99779	0.85949	0.26791	-0.39508	0.99779	0.99618	-0.79961	-0.94502	-0.96141	-0.84792	-0.52193	0.53957	-0.50502	-0.11296	0.99779	-0.1432	-0.2511	-0.6524	-0.87898	-0.95084	-0.75886	0.99178	-0.93927	-0.62337	0.99276	-0.3577	-0.94835	-0.25779
	P value	0.02126	0.03769	0.00221	0.60492	0.30744	0.10174	0.00221	0.14051	0.73209	0.60492	0.00221	0.00382	0.20039	0.05498	0.03859	0.15208	0.47807	0.46043	0.49498	0.88704	0.00221	0.8568	0.7489	0.3476	0.12102	0.04916	0.24114	0.00822	0.06073	0.37663	0.00724	0.6423	0.05165	0.74221
Lactobacillus acetotolerans	Correlation coefficient	0.9542	0.96394	-0.85497	0.36406	0.81487	0.9596	-0.85497	-0.68857	-0.20057	0.36406	-0.85497	-0.89613	0.87186	0.94568	0.94849	0.46049	0.42816	-0.56472	0.40912	-0.00102	-0.85497	0.03035	0.25785	0.79079	0.92717	0.96608	0.88086	-0.86997	0.83864	0.81388	-0.87209	-0.09975	0.93764	0.40891
	P value	0.0458	0.03606	0.14503	0.63594	0.18513	0.0404	0.14503	0.31143	0.79943	0.63594	0.14503	0.10387	0.12814	0.05432	0.05151	0.53951	0.57184	0.43528	0.59088	0.99898	0.14503	0.96965	0.74215	0.20921	0.07283	0.03392	0.11914	0.13003	0.16136	0.18612	0.12791	0.90025	0.06236	0.59109
Lichtheimia corymbifera	Correlation coefficient	-0.98221	-0.96929	0.99958	-0.34592	-0.73428	-0.89353	0.99958	0.82815	0.3181	-0.34592	0.99958	0.99806	-0.78189	-0.9399	-0.95907	-0.83929	-0.56623	0.58832	-0.54964	-0.05473	0.99958	-0.19095	-0.20053	-0.63018	-0.86817	-0.95168	-0.74382	0.98442	-0.92104	-0.60625	0.98596	-0.36314	-0.94206	-0.31567
	P value	0.01779	0.03071	0.000421697	0.65408	0.26572	0.10647	0.000421697	0.17185	0.6819	0.65408	0.000421697	0.00194	0.21811	0.0601	0.04093	0.16071	0.43377	0.41168	0.45036	0.94527	0.000421697	0.80905	0.79947	0.36982	0.13183	0.04832	0.25618	0.01558	0.07896	0.39375	0.01404	0.63686	0.05794	0.68433
Wickerhamomyces ciferrii	Correlation coefficient	0.8593	-0.97818	0.9972	-0.37175	-0.73477	-0.9132	0.9972	0.83737	0.29042	-0.37175	0.9972	0.99983	-0.80771	-0.95436	-0.97104	-0.81597	-0.54201	0.57389	-0.52484	-0.07324	0.9972	-0.1584	-0.22896	-0.66286	-0.88925	-0.96475	-0.77273	0.98848	-0.93182	-0.64122	0.98988	-0.31989	-0.95601	-0.30566
	P value	0.1407	0.02182	0.0028	0.62825	0.26523	0.0868	0.0028	0.16263	0.70958	0.62825	0.0028	0.000168051	0.19229	0.04564	0.02896	0.18403	0.45799	0.42611	0.47516	0.92676	0.0028	0.8416	0.77104	0.33714	0.11075	0.03525	0.22727	0.01152	0.06818	0.35878	0.01012	0.68011	0.04399	0.69434
Lactobacillus buchneri	Correlation coefficient	0.87156	0.85005	-0.82749	0.79742	0.36602	0.9596	-0.82749	-0.97625	0.24863	0.79742	-0.82749	-0.85558	0.9699	0.94248	0.92317	0.605	0.0266	-0.08802	0.00615	0.55281	-0.82749	-0.37719	0.70061	0.91841	0.96534	0.90448	0.94266	-0.9196	0.98332	0.88193	-0.91625	-0.03712	0.94814	-0.17175
	P value	0.12844	0.14995	0.17251	0.20258	0.63398	0.0404	0.17251	0.02375	0.75137	0.20258	0.17251	0.14442	0.0301	0.05752	0.07683	0.395	0.9734	0.91198	0.99385	0.44719	0.17251	0.62281	0.29939	0.08159	0.03466	0.09552	0.05734	0.0804	0.01668	0.11807	0.08375	0.96288	0.05186	0.82825
Lactobacillus odoratitofui	Correlation coefficient	0.90843	0.89845	-0.84122	0.737	0.47711	0.97909	-0.84122	-0.9318	0.18	0.737	-0.84122	-0.87789	0.99075	0.9728	0.9554	0.54939	0.09167	-0.18374	0.07058	0.45184	-0.84122	-0.32602	0.63999	0.94015	0.9944	0.9464	0.97557	-0.92426	0.97465	0.92014	-0.92197	-0.10606	0.97466	-0.04919
	P value	0.09157	0.10155	0.15878	0.263	0.52289	0.02091	0.15878	0.0682	0.82	0.263	0.15878	0.12211	0.00925	0.0272	0.0446	0.45061	0.90833	0.81626	0.92942	0.54816	0.15878	0.67398	0.36001	0.05985	0.0056	0.0536	0.02443	0.07574	0.02535	0.07986	0.07803	0.89394	0.02534	0.95081
Lactobacillus hilgardii	Correlation coefficient	0.80531	0.78148	-0.75305	0.86571	0.25804	0.9596	-0.75305	-0.97042	0.36641	0.86571	-0.75305	-0.78511	0.96462	0.89793	0.96462	0.53582	-0.09704	0.03383	-0.11734	0.64677	-0.75305	-0.48745	0.78347	0.93651	0.94	0.8496	0.93936	-0.865	0.95452	0.89691	-0.86062	-0.11167	0.90456	-0.28285
	P value	0.19469	0.21852	0.24695	0.13429	0.74196	0.0404	0.24695	0.02958	0.63359	0.13429	0.24695	0.21489	0.03538	0.10207	0.03538	0.46418	0.90296	0.96617	0.88266	0.35323	0.24695	0.51255	0.21653	0.06349	0.06	0.1504	0.06064	0.135	0.04548	0.10309	0.13938	0.88833	0.09544	0.71715
Lactobacillus diolivorans	Correlation coefficient	0.89714	0.86906	-0.88707	0.73003	0.39934	0.91698	-0.88707	-0.88707	0.14074	0.73003	-0.88707	-0.90086	0.96462	0.9417	0.96462	0.72885	0.13582	-0.16452	0.11648	0.49616	-0.88707	-0.25899	0.61694	0.84036	0.93855	0.90866	0.88289	-0.95693	0.99511	0.79445	-0.91467	0.12956	0.94929	-0.12512
	P value	0.10286	0.13094	0.11293	0.26997	0.60066	0.08302	0.11293	0.11293	0.85926	0.26997	0.11293	0.09914	0.03538	0.0583	0.03538	0.27115	0.86418	0.83548	0.88352	0.50384	0.11293	0.74101	0.38306	0.15964	0.06145	0.09134	0.11711	0.04307	0.00489	0.20555	0.08533	0.87044	0.05071	0.87488
Lactobacillus sunkii	Correlation coefficient	0.90177	0.86709	-0.94342	0.56258	0.46239	0.8433	-0.94342	-0.94769	-0.06545	0.56258	-0.94342	-0.93463	0.80014	0.89801	0.90468	0.88385	0.32862	-0.30865	0.312	0.34883	-0.94342	-0.03365	0.42811	0.67012	0.85101	0.87801	0.74393	-0.96987	0.95972	0.61499	-0.91467	0.38498	0.90748	-0.00889
	P value	0.09823	0.13291	0.05658	0.43742	0.53761	0.1567	0.05658	0.05231	0.93455	0.43742	0.05658	0.06537	0.19986	0.10199	0.09532	0.11615	0.67138	0.69135	0.688	0.65117	0.05658	0.96635	0.57189	0.32988	0.14899	0.12199	0.25607	0.03013	0.04028	0.38501	0.08533	0.61502	0.09252	0.99111
Lactobacillus parabuchneri	Correlation coefficient	0.95184	0.96984	-0.86667	0.37321	0.81097	0.96427	-0.86667	-0.70386	-0.19934	0.37321	-0.86667	-0.90634	0.87686	0.95281	0.9559	0.48072	0.43025	-0.56235	0.41113	0.01001	-0.86667	0.03009	0.26483	0.79297	0.93281	0.9721	0.88357	-0.88189	0.85064	0.8135	-0.88392	-0.08205	0.94531	0.39923
	P value	0.04816	0.03016	0.13333	0.62679	0.18903	0.03573	0.13333	0.29614	0.80066	0.62679	0.13333	0.09366	0.12314	0.04719	0.0441	0.51928	0.56975	0.43765	0.58887	0.98999	0.13333	0.96991	0.73517	0.20703	0.06719	0.0279	0.11643	0.11811	0.14936	0.1865	0.11608	0.91795	0.05469	0.60077
Lactobacillus similis	Correlation coefficient	0.93054	0.91492	-0.88703	0.70858	0.4911	0.97156	-0.88703	-0.88707	0.12047	0.70858	-0.88703	-0.91395	0.96897	0.97942	0.96759	0.64113	0.1554	-0.22399	0.13487	0.43181	-0.88703	-0.25949	0.6001	0.89781	0.9847	0.9546	0.94407	-0.95772	0.99378	0.86965	-0.91467	0.00757	0.98298	-0.03367
	P value	0.06946	0.08508	0.11297	0.29142	0.5089	0.02844	0.11297	0.11293	0.87953	0.29142	0.11297	0.08605	0.03103	0.02058	0.03241	0.35887	0.8446	0.77601	0.86513	0.56819	0.11297	0.74051	0.3999	0.10219	0.0153	0.0454	0.05593	0.04228	0.00622	0.13035	0.08533	0.99243	0.01702	0.96633
Lactobacillus brevis	Correlation coefficient	0.78118	0.78451	-0.84482	-0.22282	0.88708	0.57275	-0.84482	-0.40085	-0.78462	-0.22282	-0.84482	-0.81795	0.35218	0.64107	0.6918	0.77446	0.92457	-0.91135	0.91691	-0.47731	-0.84482	0.6946	-0.36789	0.15328	0.50083	0.70088	0.31993	-0.72795	0.55803	0.15459	-0.73407	0.60957	0.63791	0.72373
	P value	0.21882	0.21549	0.15518	0.77718	0.11292	0.42725	0.15518	0.59915	0.21538	0.77718	0.15518	0.18205	0.64782	0.35893	0.3082	0.22554	0.07543	0.08865	0.08309	0.52269	0.15518	0.3054	0.63211	0.84672	0.49917	0.29912	0.68007	0.27205	0.44197	0.84541	0.26593	0.39043	0.36209	0.27627
Lactobacillus sanfranciscensis	Correlation coefficient	-0.99662	-0.9909	0.99005	-0.35748	-0.77047	-0.9295	0.99005	0.81529	0.29945	-0.35748	0.99005	0.99824	-0.82051	-0.96319	-0.97911	-0.77243	-0.54863	0.59742	-0.53109	-0.04248	0.99005	-0.15945	-0.2176	-0.68129	-0.90184	-0.97729	-0.79232	0.98129	-0.92359	-0.6676	0.98301	-0.26613	-0.96305	-0.34515
	P value	0.00338	0.0091	0.00995	0.64252	0.22953	0.0705	0.00995	0.18471	0.70055	0.64252	0.00995	0.00176	0.17949	0.03681	0.02089	0.22757	0.45137	0.40258	0.46891	0.95752	0.00995	0.84055	0.7824	0.31871	0.09816	0.02271	0.20768	0.01871	0.07641	0.3324	0.01699	0.73387	0.03695	0.65485
Pediococcus parvulus	Correlation coefficient	0.49228	0.45769	-0.66238	-0.22575	0.45945	0.22866	-0.66238	-0.35479	-0.67012	-0.22575	-0.66238	-0.5926	0.05381	0.34389	0.39774	0.90764	0.7657	-0.6181	0.76506	-0.28769	-0.66238	0.67117	-0.35965	-0.15563	0.18787	0.37572	-0.02059	-0.54366	0.39006	-0.20731	-0.54723	0.94554	0.35337	0.37708
	P value	0.50772	0.54231	0.33762	0.77425	0.54055	0.77134	0.33762	0.64521	0.32988	0.77425	0.33762	0.4074	0.94619	0.65611	0.60226	0.09236	0.2343	0.3819	0.23494	0.71231	0.33762	0.32883	0.64035	0.84437	0.81213	0.62428	0.97941	0.45634	0.60994	0.79269	0.45277	0.05446	0.64663	0.62292
Lactobacillus vaccinostercus	Correlation coefficient	0.18684	0.14076	-0.39299	-0.29668	0.15251	-0.07941	-0.39299	-0.17062	-0.56348	-0.29668	-0.39299	-0.30757	-0.21478	0.04389	0.09504	0.78786	0.59253	-0.39054	0.59784	-0.22834	-0.39299	0.62402	-0.3971	-0.39755	-0.10354	0.06296	-0.29717	-0.27663	0.14187	-0.46408	-0.27895	0.99716	0.05764	0.18468
	P value	0.81316	0.85924	0.60701	0.70332	0.84749	0.92059	0.60701	0.82938	0.43652	0.70332	0.60701	0.69243	0.78522	0.95611	0.90496	0.21214	0.40747	0.60946	0.40216	0.77166	0.60701	0.37598	0.6029	0.60245	0.89646	0.93704	0.70283	0.72337	0.85813	0.53592	0.72105	0.00284	0.94236	0.81532
Lactobacillus plantarum	Correlation coefficient	0.14706	0.10237	-0.35478	-0.33748	0.13959	-0.12265	-0.35478	-0.12271	-0.57893	-0.33748	-0.35478	-0.2682	-0.26055	0.000240444	0.05247	0.75828	0.59478	-0.39069	0.60105	-0.25894	-0.35478	0.64503	-0.43348	-0.44115	-0.14858	0.02159	-0.34132	-0.23348	0.09494	-0.50543	-0.23601	0.99801	0.01359	0.19788
	P value	0.85294	0.89763	0.64522	0.66252	0.86041	0.87735	0.64522	0.87729	0.42107	0.66252	0.64522	0.7318	0.73945	0.99976	0.94753	0.24172	0.40522	0.60931	0.39895	0.74106	0.64522	0.35497	0.56652	0.55885	0.85142	0.97841	0.65868	0.76652	0.90506	0.49457	0.76399	0.00199	0.98641	0.80212
Lactobacillus crustorum	Correlation coefficient	-0.08486	-0.12101	-0.12368	-0.53813	0.04733	-0.36034	-0.12368	0.14284	-0.62597	-0.53813	-0.12368	-0.03411	-0.5026	-0.24472	-0.18945	0.56258	0.56853	-0.35957	0.57986	-0.40218	-0.12368	0.72154	-0.60468	-0.662	-0.39341	-0.21327	-0.57175	0.01753	-0.16816	-0.71255	0.01413	0.95978	-0.23375	0.24547
	P value	0.91514	0.87899	0.87632	0.46187	0.95267	0.63966	0.87632	0.85716	0.37403	0.46187	0.87632	0.96589	0.4974	0.75528	0.81055	0.43742	0.43147	0.64043	0.42014	0.59782	0.87632	0.27846	0.39532	0.338	0.60659	0.78673	0.42825	0.98247	0.83184	0.28745	0.98587	0.04022	0.76625	0.75453

## Sheet: Table S7
Table S7 O2PLS correlation matrix and P value between micribial species and volatile compounds
		Ethyl acetate	Isobutyl acetate	Pentanoic acid, ethyl ester	Ethyl hexanoate	Ethyl lactate	Ethyl octanoate	Pentanoic acid, 2-hydroxy-4-methyl-, ethyl ester	Isoamyl lactate	Decanoic acid, ethyl ester	Ethyl benzoate	Ethyl benzeneacetate	Ethyl butyl succinate	4-Ethylbenzoic acid, 2- phenylethyl ester	Diethyl suberate	Isopropyl palmitate	Hexadecanoic acid, ethyl ester	9,12-Octadecadienoic acid, ethyl ester	Dibutyl phthalate	Ethyl hydrogen succinate	2-Methyl-1-propanol	1-Butanol	3-methyl-1-Butanol	1-Pentanol	1-Hexanol	3-Octanol	1-Octen-3-ol	3-methyl-1-Hexanol	1-Heptanol	2-Ethyl-1-hexanol	2-Hexen-1-ol	1-Octanol	1-Nonanol	2-Octen-1-ol	3-Furanmethanol	Benzyl alcohol	1-phenyl-1,2-Propanediol	Phenylethyl alcohol	1-Nonen-4-ol	2-Methoxy-5-methylphenol	Phenol	4-Ethyl-2-methoxy-phenol	4-Ethyl phenol	Toluene	Styrene	Trimethyl-Pyrazine	Tetramethyl-Pyrazine	Isochroman	2-Acetyl-5-methylfuran
Pichia kudriavzevii	Correlation coefficient	-0.89451	-0.69781	-0.87049	-0.77038	-0.762	-0.73786	-0.74573	-0.76634	-0.71843	-0.94176	-0.69553	-0.55002	-0.34093	-0.51272	-0.33907	-0.82487	-0.88049	-0.96669	-0.33907	-0.78037	-0.34093	-0.82854	-0.29428	-0.15458	-0.34093	-0.96092	-0.34093	-0.39163	-0.42499	-0.34093	-0.96162	-0.57064	-0.15292	-0.34093	-0.56532	-0.04158	-0.87122	-0.1891	-0.76904	-0.82207	-0.71988	-0.69957	-0.02385	-0.31604	-0.13443	0.89136	-0.3199	-0.57184
	P value	0.10649	0.30219	0.12951	0.22962	0.238	0.26214	0.25427	0.23366	0.28157	0.05824	0.30447	0.44998	0.65907	0.48728	0.66093	0.17513	0.11951	0.03331	0.66093	0.21963	0.65907	0.17146	0.70572	0.84542	0.65907	0.03908	0.65907	0.60837	0.57501	0.65907	0.03838	0.42936	0.84708	0.65907	0.43468	0.95842	0.12878	0.8109	0.23096	0.17793	0.28012	0.30043	0.97615	0.68396	0.86557	0.10864	0.6801	0.42816
Lichtheimia ramosa	Correlation coefficient	-0.89361	-0.69506	-0.87	-0.7708	-0.76599	-0.73912	-0.74982	-0.77024	-0.72006	-0.94275	-0.69171	-0.55317	-0.34354	-0.51263	-0.34224	-0.82211	-0.87787	-0.96607	-0.34224	-0.77735	-0.34354	-0.82692	-0.28833	-0.15611	-0.34354	-0.96113	-0.34354	-0.38731	-0.43062	-0.34354	-0.96269	-0.56835	-0.14677	-0.34354	-0.56346	-0.04497	-0.86981	-0.19242	-0.76998	-0.82213	-0.71835	-0.69846	-0.01763	-0.31955	-0.12827	0.88974	-0.31401	-0.56936
	P value	0.10639	0.30494	0.13	0.2292	0.23401	0.26088	0.25018	0.22976	0.27994	0.05725	0.30829	0.44683	0.65646	0.48737	0.65776	0.17789	0.12213	0.03393	0.65776	0.22265	0.65646	0.17308	0.71167	0.84389	0.65646	0.03887	0.65646	0.61269	0.56938	0.65646	0.03731	0.43165	0.85323	0.65646	0.43654	0.95503	0.13019	0.80758	0.23002	0.17787	0.28165	0.30154	0.98237	0.68045	0.87173	0.11026	0.68599	0.43064
Leuconostoc citreum	Correlation coefficient	-0.98146	-0.70336	-0.87526	-0.77662	-0.76119	-0.7442	-0.7447	-0.76502	-0.72479	-0.94463	-0.69922	-0.54345	-0.34925	-0.5212	-0.33125	-0.82831	-0.88265	-0.96429	-0.33125	-0.78424	-0.34925	-0.83342	-0.2937	-0.16406	-0.34925	-0.96359	-0.34925	-0.38557	-0.4248	-0.34925	-0.96369	-0.57788	-0.15233	-0.34925	-0.5729	-0.03331	-0.8755	-0.18095	-0.77515	-0.81639	-0.72627	-0.70638	-0.02326	-0.3085	-0.13384	0.895	-0.31933	-0.57891
	P value	0.01854	0.29664	0.12474	0.22338	0.23881	0.2558	0.2553	0.23498	0.27521	0.05537	0.30078	0.45655	0.65075	0.4788	0.66875	0.17169	0.11735	0.03571	0.66875	0.21576	0.65075	0.16658	0.7063	0.83594	0.65075	0.03641	0.65075	0.61443	0.5752	0.65075	0.03631	0.42212	0.84767	0.65075	0.4271	0.96669	0.1245	0.81905	0.22485	0.18361	0.27373	0.29362	0.97674	0.6915	0.86616	0.105	0.68067	0.42109
Rhizopus delemar	Correlation coefficient	-0.9767	-0.67232	-0.86142	-0.76623	-0.78998	-0.73951	-0.77463	-0.79423	-0.72266	-0.94492	-0.66448	-0.57823	-0.35041	-0.50297	-0.36889	-0.80131	-0.8592	-0.96393	-0.36889	-0.75459	-0.35041	-0.8115	-0.25305	-0.15547	-0.35041	-0.95878	-0.35041	-0.3673	-0.4641	-0.35041	-0.96606	-0.54672	-0.11044	-0.35041	-0.5441	-0.07369	-0.85622	-0.22045	-0.76869	-0.82755	-0.70201	-0.68423	0.01899	-0.34799	-0.09185	0.87553	-0.27901	-0.54681
	P value	0.0233	0.32768	0.13858	0.23377	0.21002	0.26049	0.22537	0.20577	0.27734	0.05508	0.33552	0.42177	0.64959	0.49703	0.63111	0.19869	0.1408	0.03607	0.63111	0.24541	0.64959	0.1885	0.74695	0.84453	0.64959	0.04122	0.64959	0.6327	0.5359	0.64959	0.03394	0.45328	0.88956	0.64959	0.4559	0.92631	0.14378	0.77955	0.23131	0.17245	0.29799	0.31577	0.98101	0.65201	0.90815	0.12447	0.72099	0.45319
Hanseniaspora uvarum	Correlation coefficient	-0.97897	-0.6897	-0.86805	-0.76979	-0.77184	-0.73929	-0.75586	-0.77609	-0.72076	-0.94339	-0.68528	-0.55927	-0.34521	-0.51036	-0.34869	-0.81723	-0.87351	-0.96569	-0.34869	-0.77199	-0.34521	-0.82333	-0.27992	-0.15595	-0.34521	-0.96069	-0.34521	-0.38259	-0.43869	-0.34521	-0.96362	-0.56322	-0.1381	-0.34521	-0.55888	-0.05188	-0.86667	-0.19918	-0.76976	-0.82356	-0.71451	-0.69513	-0.00887	-0.32643	-0.11957	0.88645	-0.30567	-0.56402
	P value	0.02103	0.3103	0.13195	0.23021	0.22816	0.26071	0.24414	0.22391	0.27924	0.05661	0.31472	0.44073	0.65479	0.48964	0.65131	0.18277	0.12649	0.03431	0.65131	0.22801	0.65479	0.17667	0.72008	0.84405	0.65479	0.03931	0.65479	0.61741	0.56131	0.65479	0.03638	0.43678	0.8619	0.65479	0.44112	0.94812	0.13333	0.80082	0.23024	0.17644	0.28549	0.30487	0.99113	0.67357	0.88043	0.11355	0.69433	0.43598
Lactobacillus brevis	Correlation coefficient	0.95964	0.97363	0.97183	0.90851	0.40763	0.84388	0.37891	0.3927	0.80959	0.8731	0.95964	0.01201	0.5307	0.81692	-0.22282	0.98675	0.96867	0.73764	-0.22282	0.98155	0.5307	0.99729	0.51774	0.47948	0.5307	0.91926	0.5307	0.27274	0.07001	0.5307	0.85026	0.91944	0.40807	0.5307	0.90893	-0.50473	0.99603	-0.3713	0.87549	0.43482	0.96947	0.95047	0.30278	-0.24649	0.39328	-0.99496	0.53695	0.92219
	P value	0.04036	0.02637	0.02817	0.09149	0.59237	0.15612	0.62109	0.6073	0.19041	0.1269	0.04036	0.98799	0.4693	0.18308	0.77718	0.01325	0.03133	0.26236	0.77718	0.01845	0.4693	0.00271	0.48226	0.52052	0.4693	0.08074	0.4693	0.72726	0.92999	0.4693	0.14974	0.08056	0.59193	0.4693	0.09107	0.49527	0.00397	0.6287	0.12451	0.56518	0.03053	0.04953	0.69722	0.75351	0.60672	0.00504	0.46305	0.07781
Bacillus licheniformis	Correlation coefficient	-0.98201	-0.70542	-0.87673	-0.77839	-0.76031	-0.74587	-0.74374	-0.764	-0.7264	-0.94531	-0.70089	-0.541	-0.35131	-0.52371	-0.32843	-0.82974	-0.88367	-0.96365	-0.32843	-0.78584	-0.35131	-0.8351	-0.29445	-0.16663	-0.35131	-0.96433	-0.35131	-0.38444	-0.42386	-0.35131	-0.96412	-0.58037	-0.15311	-0.35131	-0.57543	-0.03033	-0.87697	-0.17802	-0.7768	-0.81468	-0.72839	-0.70856	-0.02406	-0.30571	-0.13463	0.89631	-0.32007	-0.58138
	P value	0.01799	0.29458	0.12327	0.22161	0.23969	0.25413	0.25626	0.236	0.2736	0.05469	0.29911	0.459	0.64869	0.47629	0.67157	0.17026	0.11633	0.03635	0.67157	0.21416	0.64869	0.1649	0.70555	0.83337	0.64869	0.03567	0.64869	0.61556	0.57614	0.64869	0.03588	0.41963	0.84689	0.64869	0.42457	0.96967	0.12303	0.82198	0.2232	0.18532	0.27161	0.29144	0.97594	0.69429	0.86537	0.10369	0.67993	0.41862
Lactobacillus paralimentarius	Correlation coefficient	-0.96569	-0.65449	-0.83839	-0.73241	-0.7774	-0.70192	-0.76283	-0.78453	-0.68361	-0.92544	-0.66013	-0.598	-0.2981	-0.46032	-0.39508	-0.79392	-0.85762	-0.97712	-0.39508	-0.74613	-0.2981	-0.79247	-0.27891	-0.10189	-0.2981	-0.94338	-0.2981	-0.41401	-0.44241	-0.2981	-0.95034	-0.51886	-0.13731	-0.2981	-0.51278	-0.10162	-0.83929	-0.24785	-0.73346	-0.85462	-0.67517	-0.65363	-0.00831	-0.37143	-0.11881	0.86255	-0.30461	-0.52048
	P value	0.03431	0.34551	0.16161	0.26759	0.2226	0.29808	0.23717	0.21547	0.31639	0.07456	0.33987	0.402	0.7019	0.53968	0.60492	0.20608	0.14238	0.02288	0.60492	0.25387	0.7019	0.20753	0.72109	0.89811	0.7019	0.05662	0.7019	0.58599	0.55759	0.7019	0.04966	0.48114	0.86269	0.7019	0.48722	0.89838	0.16071	0.75215	0.26654	0.14538	0.32483	0.34637	0.99169	0.62857	0.88119	0.13745	0.69539	0.47952
Lactobacillus acetotolerans	Correlation coefficient	0.88821	0.5159	0.81642	0.82788	0.93709	0.86419	0.92548	0.92375	0.87487	0.94822	0.396	0.57101	0.66338	0.61432	0.36406	0.58037	0.61203	0.73943	0.36406	0.53169	0.66338	0.69833	-0.19847	0.446	0.66338	0.9022	0.66338	-0.10839	0.7804	0.66338	0.95329	0.47492	-0.33567	0.66338	0.51006	0.11414	0.7383	0.23899	0.86296	0.59619	0.64287	0.66564	-0.45233	0.37568	-0.35287	-0.72696	-0.17247	0.45907
	P value	0.11179	0.4841	0.18358	0.17212	0.06291	0.13581	0.07452	0.07625	0.12513	0.05178	0.604	0.42899	0.33662	0.38568	0.63594	0.41963	0.38797	0.26057	0.63594	0.46831	0.33662	0.30167	0.80153	0.554	0.33662	0.0978	0.33662	0.89161	0.2196	0.33662	0.04671	0.52508	0.66433	0.33662	0.48994	0.88586	0.2617	0.76101	0.13704	0.40381	0.35713	0.33436	0.54767	0.62432	0.64713	0.27304	0.82753	0.54093
Lichtheimia corymbifera	Correlation coefficient	-0.97964	-0.69171	-0.86968	-0.77185	-0.77135	-0.74134	-0.75529	-0.77544	-0.72279	-0.94431	-0.68674	-0.55691	-0.34782	-0.51319	-0.34592	-0.81855	-0.8744	-0.96496	-0.34592	-0.77347	-0.34782	-0.82506	-0.28009	-0.15901	-0.34782	-0.96158	-0.34782	-0.38085	-0.43831	-0.34782	-0.96426	-0.56577	-0.13827	-0.34782	-0.56152	-0.04894	-0.86819	-0.19629	-0.77175	-0.82169	-0.71674	-0.69747	-0.00904	-0.32373	-0.11974	0.88777	-0.30584	-0.56652
	P value	0.02036	0.30829	0.13032	0.22815	0.22865	0.25866	0.24471	0.22456	0.27721	0.05569	0.31326	0.44309	0.65218	0.48681	0.65408	0.18145	0.1256	0.03504	0.65408	0.22653	0.65218	0.17494	0.71991	0.84099	0.65218	0.03842	0.65218	0.61915	0.56169	0.65218	0.03574	0.43423	0.86173	0.65218	0.43848	0.95106	0.13181	0.80371	0.22825	0.17831	0.28326	0.30253	0.99096	0.67627	0.88026	0.11223	0.69416	0.43348
Wickerhamomyces ciferrii	Correlation coefficient	-0.97738	-0.66819	-0.86286	-0.77131	-0.79984	-0.74701	-0.78461	-0.80348	-0.7312	-0.94903	-0.65607	-0.58177	-0.36341	-0.50846	-0.37175	-0.79552	-0.85283	-0.95975	-0.37175	-0.74842	-0.36341	-0.80991	-0.23596	-0.16644	-0.36341	-0.96055	-0.36341	-0.35069	-0.4792	-0.36341	-0.96975	-0.54516	-0.0929	-0.36341	-0.544	-0.07708	-0.85474	-0.22362	-0.77513	-0.82299	-0.70184	-0.68556	0.03663	-0.35203	-0.07428	0.873	-0.26204	-0.54463
	P value	0.02262	0.33181	0.13714	0.22869	0.20016	0.25299	0.21539	0.19652	0.2688	0.05097	0.34393	0.41823	0.63659	0.49154	0.62825	0.20448	0.14717	0.04025	0.62825	0.25158	0.63659	0.19009	0.76404	0.83356	0.63659	0.03945	0.63659	0.64931	0.5208	0.63659	0.03025	0.45484	0.9071	0.63659	0.456	0.92292	0.14526	0.77638	0.22487	0.17701	0.29816	0.31444	0.96337	0.64797	0.92572	0.127	0.73796	0.45537
Lactobacillus buchneri	Correlation coefficient	0.73357	0.18428	0.49558	0.40529	0.95964	0.42435	0.90746	0.92538	0.4299	0.72258	0.19596	0.91948	0.09335	0.06763	0.79742	0.37689	0.48538	0.86637	0.79742	0.30634	0.09335	0.38873	-0.0875	-0.17467	0.09335	0.69985	0.09335	0.31939	0.69793	0.09335	0.77674	0.03564	-0.21649	0.09335	0.04282	0.58223	0.46165	0.69539	0.44099	0.96393	0.24046	0.23113	-0.32794	0.78696	-0.23282	-0.49226	-0.06329	0.03252
	P value	0.26643	0.81572	0.50442	0.59471	0.04036	0.57565	0.09254	0.07462	0.5701	0.27742	0.80404	0.08052	0.90665	0.93237	0.20258	0.62311	0.51462	0.13363	0.20258	0.69366	0.90665	0.61127	0.9125	0.82533	0.90665	0.30015	0.90665	0.68061	0.30207	0.90665	0.22326	0.96436	0.78351	0.90665	0.95718	0.41777	0.53835	0.30461	0.55901	0.03607	0.75954	0.76887	0.67206	0.21304	0.76718	0.50774	0.93671	0.96748
Lactobacillus odoratitofui	Correlation coefficient	0.77631	0.23564	0.56897	0.50938	0.95964	0.54047	0.95929	0.9712	0.55071	0.79063	0.20753	0.87939	0.24844	0.19167	0.737	0.40098	0.49447	0.8406	0.737	0.33223	0.24844	0.44781	-0.16957	-0.02105	0.24844	0.75496	0.24844	0.18488	0.77677	0.24844	0.83481	0.11421	-0.30363	0.24844	0.13193	0.51382	0.51597	0.63013	0.55026	0.85923	0.31993	0.32179	-0.41805	0.73468	-0.32047	-0.5354	-0.14422	0.10645
	P value	0.22369	0.76436	0.43103	0.49062	0.04036	0.45953	0.04071	0.0288	0.44929	0.20937	0.79247	0.12061	0.75156	0.80833	0.263	0.59902	0.50553	0.1594	0.263	0.66777	0.75156	0.55219	0.83043	0.97895	0.75156	0.24504	0.75156	0.81512	0.22323	0.75156	0.16519	0.88579	0.69637	0.75156	0.86807	0.48618	0.48403	0.36987	0.44974	0.14077	0.68007	0.67821	0.58195	0.26532	0.67953	0.4646	0.85578	0.89355
Lactobacillus parabuchneri	Correlation coefficient	0.89612	0.52123	0.81965	0.82543	0.95047	0.85922	0.926	0.9254	0.8688	0.95185	0.40685	0.58056	0.64747	0.60649	0.37321	0.59062	0.62468	0.75577	0.37321	0.54134	0.64747	0.70359	-0.18016	0.42865	0.64747	0.90823	0.64747	-0.08387	0.77226	0.64747	0.95831	0.47499	-0.31847	0.64747	0.50846	0.12011	0.74452	0.24661	0.85946	0.61464	0.6442	0.66504	-0.43644	0.38328	-0.33585	-0.73493	-0.154	0.45985
	P value	0.10388	0.47877	0.18035	0.17457	0.04953	0.14078	0.074	0.0746	0.1312	0.04815	0.59315	0.41944	0.35253	0.39351	0.62679	0.40938	0.37532	0.24423	0.62679	0.45866	0.35253	0.29641	0.81984	0.57135	0.35253	0.09177	0.35253	0.91613	0.22774	0.35253	0.04169	0.52501	0.68153	0.35253	0.49154	0.87989	0.25548	0.75339	0.14054	0.38536	0.3558	0.33496	0.56356	0.61672	0.66415	0.26507	0.846	0.54015
Saccharomyces cerevisiae	Correlation coefficient	-0.84537	-0.55266	-0.66897	-0.50156	-0.61124	-0.44264	-0.60046	-0.6342	-0.41318	-0.75065	-0.64236	-0.62458	0.02997	-0.20666	-0.46835	-0.73844	0.93228	-0.8269	-0.99167	-0.46835	-0.69126	0.02997	-0.66126	-0.4718	0.20667	0.02997	-0.79881	0.02997	-0.68797	-0.22913	0.02997	-0.79298	-0.36712	-0.34717	0.02997	-0.33771	-0.20011	-0.71354	-0.33503	-0.48848	-0.94183	-0.5092	-0.46385	-0.22959	-0.42737	-0.33054	0.7588	-0.4939
	P value	0.15463	0.44734	0.33103	0.49844	0.38876	0.55736	0.39954	0.3658	0.58682	0.24935	0.35764	0.37542	0.97003	0.79334	0.53165	0.26156	0.06772	0.1731	0.00833	0.53165	0.30874	0.97003	0.33874	0.5282	0.79333	0.97003	0.20119	0.97003	0.31203	0.77087	0.97003	0.20702	0.63288	0.65283	0.97003	0.66229	0.79989	0.28646	0.66497	0.51152	0.05817	0.4908	0.53615	0.77041	0.57263	0.66946	0.2412	0.5061
Lactobacillus plantarum	Correlation coefficient	0.32366	0.63226	0.35223	0.17684	-0.3406	0.03871	-0.36003	-0.32442	-0.02344	0.15889	0.79839	-0.26702	-0.3073	0.15891	-0.33748	0.68454	-0.35478	0.68607	0.4285	-0.33748	0.70727	-0.3073	0.50854	0.99859	-0.21035	-0.3073	0.28478	-0.3073	0.80376	-0.7042	-0.3073	0.1584	0.51514	0.98088	-0.3073	0.44623	-0.4705	0.49324	-0.41026	0.09756	0.28764	0.45327	0.38112	0.94759	-0.39817	0.97709	-0.53365	0.99957
	P value	0.67634	0.36774	0.64777	0.82316	0.6594	0.96129	0.63997	0.67558	0.97656	0.84111	0.20161	0.73298	0.6927	0.84109	0.66252	0.31546	0.64522	0.31393	0.5715	0.66252	0.29273	0.6927	0.49146	0.00141	0.78965	0.6927	0.71522	0.6927	0.19624	0.2958	0.6927	0.8416	0.48486	0.01912	0.6927	0.55377	0.5295	0.50676	0.58974	0.90244	0.71236	0.54673	0.61888	0.05241	0.60183	0.02291	0.46635	0.000433063
Wickerhamomyces anomalus	Correlation coefficient	-0.97796	-0.67967	-0.86473	-0.76863	-0.78328	-0.74054	-0.76767	-0.78745	-0.72307	-0.94493	-0.67279	-0.57028	-0.34989	-0.50711	-0.36026	-0.8078	0.99888	-0.8649	-0.9643	-0.36026	-0.76169	-0.34989	-0.81672	-0.26285	-0.15719	-0.34989	-0.96002	-0.34989	-0.37198	-0.4548	-0.34989	-0.96561	-0.554	-0.12051	-0.34989	-0.55081	-0.06436	-0.86084	-0.21136	-0.77016	-0.82527	-0.70771	-0.68941	0.00887	-0.33891	-0.10194	0.88022	-0.28873
	P value	0.02204	0.32033	0.13527	0.23137	0.21672	0.25946	0.23233	0.21255	0.27693	0.05507	0.32721	0.42972	0.65011	0.49289	0.63974	0.1922	0.00112	0.1351	0.0357	0.63974	0.23831	0.65011	0.18328	0.73715	0.84281	0.65011	0.03998	0.65011	0.62802	0.5452	0.65011	0.03439	0.446	0.87949	0.65011	0.44919	0.93564	0.13916	0.78864	0.22984	0.17473	0.29229	0.31059	0.99113	0.66109	0.89806	0.11978	0.71127
Lactobacillus vaccinostercus	Correlation coefficient	0.35635	0.63797	0.37238	0.19183	-0.29901	0.05438	-0.31825	-0.28161	-0.00757	0.19038	0.80588	-0.22131	-0.30826	0.15711	-0.29668	0.70036	-0.39299	0.70761	0.46994	-0.29668	0.71962	-0.30826	0.52389	0.99584	-0.22416	-0.30826	0.31546	-0.30826	0.8227	-0.67282	-0.30826	0.19284	0.51294	0.97222	-0.30826	0.44409	-0.43939	0.51226	-0.37399	0.11419	0.33351	0.46088	0.38798	0.9338	-0.35807	0.96768	-0.55448	0.99792
	P value	0.64365	0.36203	0.62762	0.80817	0.70099	0.94562	0.68175	0.71839	0.99243	0.80962	0.19412	0.77869	0.69174	0.84289	0.70332	0.29964	0.60701	0.29239	0.53006	0.70332	0.28038	0.69174	0.47611	0.00416	0.77584	0.69174	0.68454	0.69174	0.1773	0.32718	0.69174	0.80716	0.48706	0.02778	0.69174	0.55591	0.56061	0.48774	0.62601	0.88581	0.66649	0.53912	0.61202	0.0662	0.64193	0.03232	0.44552	0.00208
Lactobacillus hilgardii	Correlation coefficient	0.64394	0.06226	0.38541	0.29683	0.88774	0.32406	0.89345	0.91087	0.33388	0.63542	0.08195	0.96103	0.01592	-0.04527	0.86571	0.26378	-0.75305	0.38055	0.81075	0.86571	0.1907	0.01592	0.27185	-0.15127	-0.25695	0.01592	0.60682	0.01592	0.30923	0.71248	0.01592	0.69571	-0.08808	-0.27126	0.01592	-0.08011	0.67828	0.34848	0.77885	0.33791	0.91268	0.11906	0.11085	-0.37368	0.85717	-0.28634	-0.38149	-0.12858
	P value	0.35606	0.93774	0.61459	0.70317	0.11226	0.67594	0.10655	0.08913	0.66612	0.36458	0.91805	0.03897	0.98408	0.95473	0.13429	0.73622	0.24695	0.61945	0.18925	0.13429	0.8093	0.98408	0.72815	0.84873	0.74305	0.98408	0.39318	0.98408	0.69077	0.28752	0.98408	0.30429	0.91192	0.72874	0.98408	0.91989	0.32172	0.65152	0.22115	0.66209	0.08732	0.88094	0.88915	0.62632	0.14283	0.71366	0.61851	0.87142
Lactobacillus diolivorans	Correlation coefficient	0.79088	0.29808	0.56169	0.44425	0.84821	0.44043	0.84638	0.86984	0.43562	0.75376	0.33475	0.86576	0.05442	0.1067	0.73003	0.49641	-0.88707	0.60331	0.93484	0.73003	0.43025	0.05442	0.481	0.07823	-0.19588	0.05442	0.75172	0.05442	0.44476	0.58055	0.05442	0.80668	0.1323	-0.05381	0.05442	0.1285	0.49186	0.55053	0.61532	0.46656	0.96367	0.32567	0.30492	-0.17087	0.70986	-0.07078	-0.58697	0.10262
	P value	0.20912	0.70192	0.43831	0.55575	0.15179	0.55957	0.15362	0.13016	0.56438	0.24624	0.66525	0.13424	0.94558	0.8933	0.26997	0.50359	0.11293	0.39669	0.06516	0.26997	0.56975	0.94558	0.519	0.92177	0.80412	0.94558	0.24828	0.94558	0.55524	0.41945	0.94558	0.19332	0.8677	0.94619	0.94558	0.8715	0.50814	0.44947	0.38468	0.53344	0.03633	0.67433	0.69508	0.82913	0.29014	0.92922	0.41303	0.89738
Lactobacillus crustorum	Correlation coefficient	0.12109	0.56181	0.21369	0.07209	-0.55951	-0.06419	-0.57877	-0.54989	-0.12478	-0.03164	0.71438	-0.50091	-0.30528	0.14538	-0.53813	0.55888	-0.12368	0.53052	0.18061	-0.53813	0.59935	-0.30528	0.39024	0.97241	-0.14211	-0.30528	0.09379	-0.30528	0.67425	-0.85106	-0.30528	-0.04722	0.49105	0.98889	-0.30528	0.42408	-0.60973	0.35601	-0.58147	-0.01279	0.02726	0.37804	0.31236	0.98602	-0.5928	0.9895	-0.38569	0.96709
	P value	0.87891	0.43819	0.78631	0.92791	0.44049	0.93581	0.42123	0.45011	0.87522	0.96836	0.28562	0.49909	0.69472	0.85462	0.46187	0.44112	0.87632	0.46948	0.81939	0.46187	0.40065	0.69472	0.60976	0.02759	0.85789	0.69472	0.90621	0.69472	0.32575	0.14894	0.69472	0.95278	0.50895	0.01111	0.69472	0.57592	0.39027	0.64399	0.41853	0.98721	0.97274	0.62196	0.68764	0.01398	0.4072	0.0105	0.61431	0.03291
Lactobacillus sunkii	Correlation coefficient	0.85594	0.48643	0.66154	0.5126	0.72026	0.47361	0.71199	0.74196	0.45286	0.78337	0.55296	0.71923	0.0257	0.19828	0.56258	0.67686	-0.94342	0.77159	0.99348	0.56258	0.62205	0.0257	0.62544	0.33145	-0.18187	0.0257	0.81289	0.0257	0.5973	0.37265	0.0257	0.82884	0.30763	0.20003	0.0257	0.28828	0.29645	0.68436	0.43145	0.51253	0.96342	0.47171	0.43576	0.079	0.52926	0.18275	-0.72579	0.35514
	P value	0.14406	0.51357	0.33846	0.4874	0.27974	0.52639	0.28801	0.25804	0.54714	0.21663	0.44704	0.28077	0.9743	0.80172	0.43742	0.32314	0.05658	0.22841	0.00652	0.43742	0.37795	0.9743	0.37456	0.66855	0.81813	0.9743	0.18711	0.9743	0.4027	0.62735	0.9743	0.17116	0.69237	0.79997	0.9743	0.71172	0.70355	0.31564	0.56855	0.48747	0.03658	0.52829	0.56424	0.921	0.47074	0.81725	0.27421	0.64486
Lactobacillus sanfranciscensis	Correlation coefficient	-0.98195	-0.66835	-0.87836	-0.80329	-0.82717	-0.7873	-0.81173	-0.82733	-0.77498	-0.96761	-0.63689	-0.57262	-0.42867	-0.54903	-0.35748	-0.78375	-0.83529	-0.93596	-0.35748	-0.73683	-0.42867	-0.81595	-0.1775	-0.22901	-0.42867	-0.97084	-0.42867	-0.2777	-0.52657	-0.42867	-0.98457	-0.55897	-0.0334	-0.42867	-0.56363	-0.06422	-0.85932	-0.20992	-0.81119	-0.78906	-0.71728	-0.70718	0.09599	-0.34251	-0.01474	0.87226	-0.20391	-0.55594
	P value	0.01805	0.33165	0.12164	0.19671	0.17283	0.2127	0.18827	0.17267	0.22502	0.03239	0.36311	0.42738	0.57133	0.45097	0.64252	0.21625	0.16471	0.06404	0.64252	0.26317	0.57133	0.18405	0.8225	0.77099	0.57133	0.02916	0.57133	0.7223	0.47343	0.57133	0.01543	0.44103	0.9666	0.57133	0.43637	0.93578	0.14068	0.79008	0.18881	0.21094	0.28272	0.29282	0.90401	0.65749	0.98526	0.12774	0.79609	0.44406
Lactobacillus similis	Correlation coefficient	0.81668	0.30542	0.60926	0.52813	0.92704	0.54351	0.92463	0.95928	0.54667	0.81152	0.29755	0.85899	0.20859	0.20478	0.70858	0.47931	-0.88703	0.5745	0.89658	0.70858	0.41243	0.20859	0.5052	-0.05575	-0.05228	0.20859	0.79021	0.20859	0.28257	0.70094	0.20859	0.85651	0.16859	-0.19264	0.20859	0.17826	0.46913	0.57246	0.59296	0.56026	0.9016	0.3691	0.36238	-0.31158	0.69909	-0.21003	-0.59711	-0.03014
	P value	0.18332	0.69458	0.39074	0.47187	0.07296	0.45649	0.07537	0.0407	0.45333	0.18848	0.70245	0.14101	0.79141	0.79522	0.29142	0.52069	0.11297	0.4255	0.10342	0.29142	0.58757	0.79141	0.4948	0.94425	0.94772	0.79141	0.20979	0.79141	0.71743	0.29906	0.79141	0.14349	0.83141	0.80736	0.79141	0.82174	0.53087	0.42754	0.40704	0.43974	0.0984	0.6309	0.63762	0.68842	0.30091	0.78997	0.40289	0.96986
Pediococcus parvulus	Correlation coefficient	0.651	0.83058	0.66263	0.49945	0.00586	0.37724	-0.0183	0.0151	0.32005	0.51417	0.94352	-0.07617	-0.02988	0.41127	-0.22575	0.89828	-0.66238	0.90689	0.68437	-0.22575	0.90429	-0.02988	0.77343	0.9075	-0.0102	-0.02988	0.62041	-0.02988	0.72974	-0.40711	-0.02988	0.51272	0.70622	0.83971	-0.02988	0.65254	-0.44985	0.77095	-0.34435	0.43388	0.48181	0.70402	0.64289	0.76418	-0.28019	0.82967	-0.80433	0.91801
	P value	0.349	0.16942	0.33737	0.50055	0.99414	0.62276	0.9817	0.9849	0.67995	0.48583	0.05648	0.92383	0.97012	0.58873	0.77425	0.10172	0.33762	0.09311	0.31563	0.77425	0.09571	0.97012	0.22657	0.0925	0.9898	0.97012	0.37959	0.97012	0.27026	0.59289	0.97012	0.48728	0.29378	0.16029	0.97012	0.34746	0.55015	0.22905	0.65565	0.56612	0.51819	0.29598	0.35711	0.23582	0.71981	0.17033	0.19567	0.08199
[truncated: 18 more columns]
